# Supplementary material for: Photonic Label-Free Biosensors for Fast and Multiplex Detection of Swine Viral Diseases
Source: Sensors (Basel). 2022 Jan 18;22(3):708. doi: 10.3390/s22030708 (PMC8838678; doi:10.3390/s22030708)
Supplement: Supplementary file 1 [file sensors-22-00708-s001.zip]

Archive with 1 entries (1 files):
- sensors-1526624-supplementary.pdf
